# Supplementary material for: Integrating Genomic and Clinical Data in AML: Real-World Application of the Sanger Multistage Model
Source: Genes (Basel). 2026 Feb 10;17(2):218. doi: 10.3390/genes17020218 (PMC12941301; doi:10.3390/genes17020218)
Supplement: Supplementary file 1 [file genes-17-00218-s001.zip]

Archive with 1 entries (1 files):
- genes-4071096-supplementary.pdf
